# Supplementary material for: Multi-Tier Tournaments: Matching and Scoring Players
Source: PLoS One. 2025 Aug 13;20(8):e0328826. doi: 10.1371/journal.pone.0328826 (PMC12349099; doi:10.1371/journal.pone.0328826)
Supplement: S1 File — (ZIP) [file pone.0328826.s001.zip]

Archive with 2 entries (2 files):
- head_to_head_results.xlsx
- __MACOSX/._head_to_head_results.xlsx
