# Supplementary material for: Multi-Tier Tournaments: Matching and Scoring Players
Source: PLoS One. 2025 Aug 13;20(8):e0328826. doi: 10.1371/journal.pone.0328826 (PMC12349099; doi:10.1371/journal.pone.0328826)
Supplement: S1 File — (ZIP) [file pone.0328826.s001.zip › head_to_head_results.xlsx]

## Sheet: Sheet1
Player_name1	Player_name2	Wins	Losses	Draws	NTS
Carlsen	Caruana	60	25	64	0.234899
Carlsen	Nakamura	110	57	139	0.173203
Carlsen	Ding	42	22	61	0.16
Carlsen	Giri	31	10	70	0.189189
Carlsen	Firouzja	51	31	26	0.185185
Carlsen	Nepomniachtchi	38	19	59	0.163793
Carlsen	So	68	31	82	0.20442
Carlsen	Wei	5	0	5	0.5
Carlsen	Dominguez	11	2	17	0.3
Carlsen	Liem	18	3	10	0.483871
Carlsen	Aronian	65	37	110	0.132075
Carlsen	Praggnanandhaa	8	5	10	0.130435
Carlsen	Vidit	8	1	5	0.5
Carlsen	Abdusattorov	10	4	10	0.25
Carlsen	Gukesh	5	3	4	0.166667
Carlsen	Keymer	13	1	7	0.571429
Carlsen	Erigaisi	12	2	10	0.416667
Carlsen	Vachier-Lagrave	42	24	60	0.142857
Carlsen	Duda	30	11	26	0.283582
Caruana	Nakamura	35	71	64	-0.211765
Caruana	Ding	6	7	17	-0.0333333
Caruana	Giri	14	9	49	0.0694444
Caruana	Firouzja	20	8	14	0.285714
Caruana	Nepomniachtchi	10	20	41	-0.140845
Caruana	So	29	31	62	-0.0163934
Caruana	Wei	2	0	1	0.666667
Caruana	Dominguez	29	10	32	0.267606
Caruana	Liem	8	6	7	0.0952381
Caruana	Aronian	29	29	55	0
Caruana	Praggnanandhaa	2	1	6	0.111111
Caruana	Vidit	0	0	2	0
Caruana	Abdusattorov	3	5	4	-0.166667
Caruana	Gukesh	6	3	3	0.25
Caruana	Keymer	1	2	3	-0.166667
Caruana	Erigaisi	0	0	1	0
Caruana	Vachier-Lagrave	24	29	44	-0.0515464
Caruana	Duda	9	3	9	0.285714
Nakamura	Ding	10	8	28	0.0434783
Nakamura	Giri	22	10	51	0.144578
Nakamura	Firouzja	29	15	13	0.245614
Nakamura	Nepomniachtchi	22	14	35	0.112676
Nakamura	So	27	23	91	0.0283688
Nakamura	Wei	1	0	6	0.142857
Nakamura	Dominguez	14	5	23	0.214286
Nakamura	Liem	9	5	15	0.137931
Nakamura	Aronian	43	31	70	0.0833333
Nakamura	Praggnanandhaa	2	2	5	0
Nakamura	Vidit	2	0	11	0.153846
Nakamura	Abdusattorov	7	4	4	0.2
Nakamura	Gukesh	4	1	3	0.375
Nakamura	Keymer	24	2	1	0.814815
Nakamura	Erigaisi	0	3	1	-0.75
Nakamura	Vachier-Lagrave	44	27	72	0.118881
Nakamura	Duda	30	11	19	0.316667
Ding	Giri	4	13	33	-0.18
Ding	Firouzja	4	4	11	0
Ding	Nepomniachtchi	13	17	29	-0.0677966
Ding	So	6	5	32	0.0232558
Ding	Wei	5	4	23	0.03125
Ding	Dominguez	2	1	4	0.142857
Ding	Liem	4	1	8	0.230769
Ding	Aronian	8	8	28	0
Ding	Praggnanandhaa	5	5	5	0
Ding	Vidit	3	1	13	0.117647
Ding	Abdusattorov	0	2	4	-0.333333
Ding	Gukesh	2	1	1	0.25
Ding	Keymer	1	3	1	-0.4
Ding	Erigaisi	0	0	3	0
Ding	Vachier-Lagrave	7	14	29	-0.14
Ding	Duda	6	4	9	0.105263
Giri	Firouzja	5	13	10	-0.285714
Giri	Nepomniachtchi	19	27	53	-0.0808081
Giri	So	22	25	69	-0.0258621
Giri	Wei	1	2	9	-0.0833333
Giri	Dominguez	2	6	11	-0.210526
Giri	Liem	7	8	17	-0.03125
Giri	Aronian	10	29	45	-0.22619
Giri	Praggnanandhaa	7	5	15	0.0740741
Giri	Vidit	7	0	12	0.368421
Giri	Abdusattorov	2	6	9	-0.235294
Giri	Gukesh	3	5	3	-0.181818
Giri	Keymer	0	1	5	-0.166667
Giri	Erigaisi	1	5	4	-0.4
Giri	Vachier-Lagrave	17	21	60	-0.0408163
Giri	Duda	5	16	26	-0.234043
Firouzja	Nepomniachtchi	16	15	15	0.0217391
Firouzja	So	11	12	29	-0.0192308
Firouzja	Wei	1	1	3	0
Firouzja	Dominguez	8	3	6	0.294118
Firouzja	Liem	8	5	6	0.157895
Firouzja	Aronian	11	9	18	0.0526316
Firouzja	Praggnanandhaa	1	2	5	-0.125
Firouzja	Vidit	3	3	4	0
Firouzja	Abdusattorov	7	1	4	0.5
Firouzja	Gukesh	7	1	4	0.5
Firouzja	Keymer	2	1	0	0.333333
Firouzja	Erigaisi	1	3	2	-0.333333
Firouzja	Vachier-Lagrave	7	10	20	-0.0810811
Firouzja	Duda	9	7	6	0.0909091
Nepomniachtchi	So	9	19	34	-0.16129
Nepomniachtchi	Wei	3	3	8	0
Nepomniachtchi	Dominguez	10	7	16	0.0909091
Nepomniachtchi	Liem	10	2	6	0.444444
Nepomniachtchi	Aronian	37	41	43	-0.0330579
Nepomniachtchi	Praggnanandhaa	1	0	2	0.333333
Nepomniachtchi	Vidit	7	3	11	0.190476
Nepomniachtchi	Abdusattorov	2	5	2	-0.333333
Nepomniachtchi	Gukesh	1	2	4	-0.142857
Nepomniachtchi	Keymer	3	1	4	0.25
Nepomniachtchi	Erigaisi	0	1	2	-0.333333
Nepomniachtchi	Vachier-Lagrave	16	20	33	-0.057971
Nepomniachtchi	Duda	12	6	11	0.206897
So	Wei	3	0	7	0.3
So	Dominguez	18	13	32	0.0793651
So	Liem	7	6	20	0.030303
So	Aronian	18	21	55	-0.0319149
So	Praggnanandhaa	6	2	8	0.25
So	Vidit	5	1	10	0.25
So	Abdusattorov	23	15	20	0.137931
So	Gukesh	5	0	4	0.555556
So	Keymer	1	1	0	0
So	Erigaisi	3	1	6	0.2
So	Vachier-Lagrave	22	25	66	-0.0265487
So	Duda	17	6	13	0.305556
Wei	Dominguez	0	0	0	#DIV/0!
Wei	Liem	0	0	5	0
Wei	Aronian	1	3	9	-0.153846
Wei	Praggnanandhaa	1	2	3	-0.166667
Wei	Vidit	4	3	5	0.0833333
Wei	Abdusattorov	3	0	2	0.6
Wei	Gukesh	1	1	1	0
Wei	Keymer	0	0	0	#DIV/0!
Wei	Erigaisi	0	0	0	#DIV/0!
Wei	Vachier-Lagrave	2	5	5	-0.25
Wei	Duda	1	1	4	0
Dominguez	Liem	4	6	8	-0.111111
Dominguez	Aronian	8	20	31	-0.20339
Dominguez	Praggnanandhaa	0	0	0	#DIV/0!
Dominguez	Vidit	1	2	5	-0.125
Dominguez	Abdusattorov	0	0	0	#DIV/0!
Dominguez	Gukesh	0	0	0	#DIV/0!
Dominguez	Keymer	0	0	0	#DIV/0!
Dominguez	Erigaisi	0	2	2	-0.5
Dominguez	Vachier-Lagrave	3	4	15	-0.0454545
Dominguez	Duda	2	0	3	0.4
Liem	Aronian	7	16	19	-0.214286
Liem	Praggnanandhaa	4	6	6	-0.125
Liem	Vidit	6	3	6	0.2
Liem	Abdusattorov	1	4	3	-0.375
Liem	Gukesh	1	3	2	-0.333333
Liem	Keymer	3	2	2	0.142857
Liem	Erigaisi	7	2	4	0.384615
Liem	Vachier-Lagrave	3	5	5	-0.153846
Liem	Duda	9	4	11	0.208333
Aronian	Praggnanandhaa	5	3	4	0.166667
Aronian	Vidit	6	4	7	0.117647
Aronian	Abdusattorov	7	3	4	0.285714
Aronian	Gukesh	4	1	4	0.333333
Aronian	Keymer	5	3	5	0.153846
Aronian	Erigaisi	7	4	15	0.115385
Aronian	Vachier-Lagrave	26	36	78	-0.0714286
Aronian	Duda	13	6	21	0.175
Praggnanandhaa	Vidit	5	7	5	-0.117647
Praggnanandhaa	Abdusattorov	3	1	6	0.2
Praggnanandhaa	Gukesh	4	5	2	-0.0909091
Praggnanandhaa	Keymer	4	3	6	0.0769231
Praggnanandhaa	Erigaisi	9	7	8	0.0833333
Praggnanandhaa	Vachier-Lagrave	1	5	3	-0.444444
Praggnanandhaa	Duda	6	10	6	-0.181818
Vidit	Abdusattorov	8	4	4	0.25
Vidit	Gukesh	2	5	4	-0.272727
Vidit	Keymer	3	1	3	0.285714
Vidit	Erigaisi	3	4	10	-0.0588235
Vidit	Vachier-Lagrave	4	4	6	0
Vidit	Duda	2	10	2	-0.571429
Abdusattorov	Gukesh	9	5	12	0.153846
Abdusattorov	Keymer	4	7	6	-0.176471
Abdusattorov	Erigaisi	7	3	4	0.285714
Abdusattorov	Vachier-Lagrave	6	4	4	0.142857
Abdusattorov	Duda	1	0	4	0.2
Gukesh	Keymer	7	6	4	0.0588235
Gukesh	Erigaisi	1	10	9	-0.45
Gukesh	Vachier-Lagrave	1	1	1	0
Gukesh	Duda	2	3	2	-0.142857
Keymer	Erigaisi	6	3	5	0.214286
Keymer	Vachier-Lagrave	0	5	3	-0.625
Keymer	Duda	3	1	1	0.4
Erigaisi	Vachier-Lagrave	2	2	3	0
Erigaisi	Duda	0	3	3	-0.5
Vachier-Lagrave	Duda	10	6	10	0.153846
